# Supplementary material for: Long-Term Severe In Vitro Hypoxia Exposure Enhances the Vascularization Potential of Human Adipose Tissue-Derived Stromal Vascular Fraction Cell Engineered Tissues
Source: Int J Mol Sci. 2021 Jul 24;22(15):7920. doi: 10.3390/ijms22157920 (PMC8348696; doi:10.3390/ijms22157920)
Supplement: Supplementary file 1 [file ijms-22-07920-s001.zip]

Archive with 1 entries (1 files):
- ijms-1263158-supplementary.pdf
